# Supplementary material for: Serum lead, mercury, manganese, and copper and DNA methylation age among adults in Detroit, Michigan
Source: Environ Epigenet. 2022 Sep 21;8(1):dvac018. doi: 10.1093/eep/dvac018 (PMC9620967; doi:10.1093/eep/dvac018)
Supplement: dvac018_Supp [file dvac018_supp.zip]

Archive with 1 entries (1 files):
- suppl_data/Lodge_Aim_3_Supplemental_Images_and_Tables_rev2.docx
